# Supplementary material for: Biophysical Characterization of a Novel Phosphopentomutase from the Hyperthermophilic Archaeon Thermococcus kodakarensis
Source: Int J Mol Sci. 2024 Nov 30;25(23):12893. doi: 10.3390/ijms252312893 (PMC11641776; doi:10.3390/ijms252312893)
Supplement: Supplementary file 1 [file ijms-25-12893-s001.zip]

Archive with 1 entries (1 files):
- ijms-3288033-supplementary.pdf
